# Supplementary material for: Paired Analyses of Nuclear Protein Targets and Genomic DNA by Single-Cell Western Blot and Single-Cell PCR
Source: Anal Chem. 2025 Jul 9;97(28):15310–9. doi: 10.1021/acs.analchem.5c02070 (PMC12291046; doi:10.1021/acs.analchem.5c02070)
Supplement: Supplementary file 2 [file ac5c02070_si_002.zip]

Archive with 2 entries (2 files):
- SplitBlot_SI copy.dwg
- __MACOSX/._SplitBlot_SI copy.dwg
